# Supplementary material for: Evolution and Expression of the Immune System of a Facultatively Anadromous Salmonid
Source: Front Immunol. 2021 Feb 26;12:568729. doi: 10.3389/fimmu.2021.568729 (PMC7952528; doi:10.3389/fimmu.2021.568729)
Supplement: Supplementary file 1 [file DataSheet_1.zip]

Archive with 7 entries (4 files):
- supplemental/
- supplemental/~$Supplemental_Information_Tables.xlsb
- __MACOSX/
- __MACOSX/supplemental/
- __MACOSX/supplemental/._~$Supplemental_Information_Tables.xlsb
- supplemental/Supplemental_Information_Tables.xlsb
- __MACOSX/supplemental/._Supplemental_Information_Tables.xlsb
